# Supplementary material for: Corticosteroid Treatment Influences TA-Proteinuria and Renal Survival in IgA Nephropathy
Source: PLoS One. 2016 Jul 14;11(7):e0158584. doi: 10.1371/journal.pone.0158584 (PMC4945016; doi:10.1371/journal.pone.0158584)
Supplement: S1 File — (XLS) [file pone.0158584.s001.xls]

## Sheet: Sheet1
ID	gender	ageatbaseline	treatment 0NO1S2S+A	proteinuriag24h	eGFR_atbaselinemlmin173m2	RAS	hystologicalgrade	Months FU	Creatininedoubling	End_stage
1	M	39	2	3.45	49.6943	0	IIC	144	0	0
2	F	46	1	2.7	60.3542	1		108	2	0
3	M	26	2	2.5	75.3046	1		24	0	0
4	F	27	2	2.2	98.3818	0	IIC	84	0	0
5	F	41	1	2	51.0796	1		12	0	0
6	F	65	1	1.3	47.5398	0	IIA	144	0	0
7	F	51	1	1.75	40.0501	1	IIB	60	1	1
8	M	27	2	1.7	54.0649	1	IIC	144	0	0
9	M	26	2	8.8	50.8106	1	IIB	12	0	1
10	M	41	1	2.14	82.9418	0	IIA	144	0	0
11	M	56	1	2.2	44.1005	0	IIIA	144	0	0
12	M	47	2	1.5	79.5187	0	IIB	132	0	0
13	M	33	2	1.2	98.4518	0	IIA	72	0	0
14	M	34	2	1.3	51.4707	0	IIIA	144	0	0
15	M	18	2	1.3	109.392	1	IIB	108	0	0
16	M	26	1	1.4	82.9562	0		96	0	0
17	F	43	2	1.8	78.5642	0	IIC	72	0	0
18	M	35	1	1.1	97.0783	0	IC	120	0	0
19	F	23	1	2.3	79.601	0	IIA	120	0	0
20	M	37	2	2.2	124.288	1	IIA	36	0	0
21	M	25	2	5.8	69.3363	0	IIB	36	1	1
22	F	31	2	2.1	98.5546	1	IIB	84	0	0
23	M	57	1	1	57.8671	1	IIIA	72	0	0
24	M	50	1	1.2	63.6214	0	IIIA	36	0	0
26	M	29	2	2.5	81.2262	0	IIB	132	2	0
27	F	13	1	4	68.5009	1	IIC	120	0	0
28	F	34	1	1.5	36.2023	1		84	0	0
29	M	50	1	2	42.9276	1	IIIB	84	0	0
30	M	28	2	1.4	84.3414	1		96	0	0
31	M	43	1	1.5	120.193	0	IIA	12	0	0
32	M	18	1	1.7	97.4857	0	IIB	36	0	0
33	M	17	1	4	57.9993	1	IIC	60	1	1
34	F	38	2	2.5	35.1992	0	IIIB	84	0	0
35	M	38	1	2	41.1173	1		60	0	0
36	F	67	2	2.8	66.3753	1	IIC	96	0	0
37	M	19	2	3.5	46.9882	0	IB	72	0	0
38	F	58	1	4	70.7071	1	IIIA	84	0	0
39	F	49	1	1.5	75.3217	0	IIA	120	0	0
40	M	27	1	1.1	129.332	0	IB	132	0	0
41	M	29	2	1.27	101.257	0	IC	72	0	0
42	F	22	2	2.5	91.0522	1	IIC	132	1	0
43	F	26	1	5	38.295	0	IIIA	132	0	0
44	M	24	1	2	119.124	1	IB	132	0	0
45	M	50	2	4.8	45.999	0	IIIA	84	0	0
46	M	31	2	1.7	88.9777	0	IIA	60	0	0
47	M	23	1	1	105.616	1	IC	84	0	0
48	M	48	1	2.3	40.7802	1		96	0	0
49	M	27	2	3.4	44.4204	0		84	0	0
50	F	26	1	1.5	77.9411	0	IIIA	84	0	0
51	M	36	1	1	54.6123	1	IIIB	12	0	0
52	M	49	1	3	64.0699	1	IIIA	96	0	0
53	F	22	1	2.4	80.1622	1	IIIB	84	0	0
54	M	62	1	2	39.4573	1	IIIC	84	0	0
55	M	36	2	1.6	64.1804	1	IIIC	60	0	0
56	F	26	1	3.6	62.5225	0	IIIB	72	0	0
57	M	50	1	1.8	45.999	1	IIIA	24	1	1
58	M	19	2	1.3	123.383	0	IIA	60	0	0
59	F	40	1	2.02	101.661	1	IIIA	96	0	0
60	M	52	1	3	39.6503	1	IIIB	132	1	0
61	M	64	1	2.7	79.1863	1	IIIC	36	0	0
62	M	23	2	2.8	138.323	0	IIIA	84	0	0
63	M	54	2	3.9	75.7031	1	IIIA	48	0	0
64	F	69	1	2.7	46.2226	0	IIIA	84	1	0
66	F	40	1	3.4	51.4397	1	IIA	132	2	0
67	F	30	2	3.5	37.2339	1	IIIB	72	0	0
68	M	52	1	2	39.6503	1	IIIB	72	0	0
69	M	25	2	1.3	92.8081	0	IIIA	84	0	0
70	M	41	1	4	57.0063	0	IIIC	84	0	0
71	F	31	1	4	46.0912	0	IIIB	84	0	0
72	M	28	2	2	74.254	1	IIIC	72	0	0
73	M	64	1	2.4	52.7207	1	IIIA	120	0	0
74	F	26	2	1.5	56.7556	0	IIIA	84	0	0
75	M	55	2	2.9	47.7888	1	IIIA	48	0	0
76	M	47	2	1	41.0677	1	IIIB	72	0	0
77	M	20	1	1.3	86.5273	1	IIIA	72	0	0
78	F	28	2	1.6	72.4515	0	IIB	120	0	0
79	M	48	2	1.9	64.5215	1	IIA	96	0	0
80	F	53	2	1.3	73.2347	0	IIIA	120	0	0
81	M	43	1	1	91.7732	0	IIB	72	0	0
82	M	31	1	2.6	88.9777	1	IIIA	84	0	0
83	M	42	2	2.5	56.6073	1	IIIA	60	1	0
84	M	35	2	2.6	51.1104	1		72	0	0
85	M	30	1	2.9	89.6049	1	IIIB	60	0	0
86	M	32	1	1.1	88.3549	0	IC	72	0	0
87	M	29	1	2	101.257	0		12	0	0
88	M	48	2	1.1	78.9621	0	IIIA	36	0	0
89	M	36	2	4.8	68.9124	0		60	0	0
90	F	25	1	1.1	89.1534	0	IIC	108	0	0
91	M	56	1	3	44.736	1	IIIA	60	0	0
92	F	29	2	3	64.4511	0	IIA	108	0	0
93	M	27	2	1	82.3755	1	IIC	96	0	0
94	M	35	1	1.6	64.6328	0	IIIB	60	0	0
95	M	51	2	1.75	57.7619	1	IIC	96	0	0
96	M	53	1	1.2	39.3727	1	IIIB	96	0	0
97	M	53	2	1.5	85.5477	1	IIIA	96	0	0
98	M	32	1	3.5	48.7136	1	IIC	60	0	0
99	M	29	2	1.2	73.7342	0	IIC	48	0	0
100	F	18	2	1	93.6469	0	IIIA	72	0	0
101	F	30	1	3.2	39.898	1	IIIC	60	0	0
102	M	54	1	1.5	75.7031	0	IIA	84	0	0
103	F	35	2	2.4	95.8239	1	IIIA	24	0	0
104	M	44	1	1.5	91.1308	1	IIB	96	0	0
106	F	39	2	1.2	71.1388	0	IIC	12	0	0
107	F	39	2	1.4	49.4918	1	IIB	84	0	0
108	F	20	1	1.3	106.472	0	IIB	96	0	0
109	M	17	1	1	132.199	0	IIA	36	0	0
110	M	0	2	2.7	99.5791	1	IIIA	72	0	0
111	M	37	1	2	76.7875	0	IIIA	72	0	0
112	F	28	1	2	76.8537	1	IIB	60	0	0
113	F	63	1	8	97.3174	1	IIB	24	1	0
114	M	18	1	1.8	72.831	1	IIIA	84	0	0
115	M	21	1	2.5	77.9965	0	IB	72	0	0
116	M	30	2	1.3	52.9374	1		60	1	0
117	F	43	2	1.4	33.9844	1	IB	60	0	0
118	F	31	1	1.7	60.3646	1	IIIB	60	0	0
119	M	36	2	2.5	85.9068	1	IIC	12	0	0
120	M	-1	2	1	61.4221	1	IIIC	12	0	0
121	M	22	2	1.5	46.0083	0	IA	96	0	0
122	M	53	1	1.2	52.3979	1	IIIA	96	0	0
123	F	38	2	3.2	57.4682	0	IIIA	60	0	0
124	M	32	1	1.1	99.1458	1	IIA	84	0	0
125	M	45	1	1.7	90.4929	0	IIIA	84	0	0
126	M	30	2	1.8	46.2767	1	IB	12	0	0
127	M	18	2	2.8	109.392	1	IA	12	0	0
128	M	32	1	2	60.7267	1	IIIA	60	0	0
129	M	45	1	1.3	72.5913	0	IIA	36	0	0
131	M	61	1	2.5	74.5208	1	IIIA	48	0	0
132	M	18	2	2	124.253	1	IIA	60	0	0
133	F	29	1	1.5	81.1982	0	IIB	96	0	0
134	M	35	2	2.95	59.4604	0	IIIB	84	0	0
135	M	16	2	1.5	148.861	0	IIA	48	0	0
136	M	42	1	2	45.409	0		48	0	0
137	M	39	2	1.2	103.044	0	IIIA	84	0	0
138	M	36	2	3.8	64.1804	1	IIC	60	0	0
139	M	42	1	4.84	69.2258	1	IC	48	0	0
140	M	20	2	2.5	107.866	0	IIA	96	0	0
141	F	45	2	5	77.4681	0	IIIA	60	0	0
142	M	58	1	2.2	40.5817	1	IIB	84	0	0
143	F	35	2	1.3	73.1661	1	IIA	36	0	0
144	M	36	1	3.3	77.3288	1	IIB	84	1	0
145	M	25	2	1.6	131.162	1	IC	36	0	0
146	M	43	1	6	48.3174	1	IIIA	84	0	0
147	M	39	2	2.3	75.7162	0	IIA	84	0	0
148	M	47	2	2.2	79.5187	1	IIA	72	0	0
149	F	37	2	1	81.9462	1	IC	84	0	0
150	F	64	1	1.8	33.8109	1	IIIB	72	0	0
151	F	40	1	1.4	32.5119	1	IIIB	36	0	0
152	M	37	2	2.5	47.0323	0	IIIA	48	2	1
153	M	41	2	4.7	40.2599	0	IIIA	24	0	0
154	F	5	1	1	90.3301	1	IIB	48	0	0
155	M	52	2	2	39.6503	0	IIIA	48	0	0
156	M	39	2	2.1	68.7324	1	IIIA	60	0	0
157	M	46	1	1.6	38.8704	1	IIIC	72	0	0
158	M	18	1	2.6	124.253	1	IIB	48	0	0
159	M	30	2	1.6	100.549	0	IIIA	84	0	0
160	M	55	2	1.1	38.8234	1	IIIA	48	0	0
161	M	24	1	2	119.124	1	IIB	36	0	0
162	M	17	1	1	98.1729	0		36	0	0
163	M	29	2	1.5	90.2366	1	IIC	72	0	0
164	M	40	2	2.4	93.7278	1	IIB	72	0	0
165	M	36	1	1.5	54.6123	1	IIC	84	0	0
166	M	52	1	2.1	57.3575	1		84	0	0
167	M	30	1	1.5	56.9632	1	IIIB	36	0	0
168	M	30	2	3	52.9374	1		36	1	1
169	M	44	1	2.2	91.1308	0		60	0	0
170	M	40	1	2.9	75.1862	1		24	0	0
171	F	66	2	1.3	58.8486	1		72	0	0
172	M	34	2	1.7	80.0327	0		108	0	0
173	M	68	2	2.2	87.4517	0		120	0	0
174	M	53	2	3.9	42.0324	1		36	1	1
175	M	45	1	1.5	39.6229	1		120	0	0
177	F	31	2	1.44	90.3034	0		96	0	0
179	M	53	1	3.9	48.4649	1		96	2	1
180	M	52	2	8.8	48.8066	1		36	1	1
181	M	56	2	3.9	44.1005	1		120	0	0
182	M	31	2	1.2	95.2208	1		120	0	0
183	M	44	1	1.6	91.1308	0		120	0	0
184	M	27	1	1.5	97.9343	1		48	0	0
185	M	37	2	7	41.4071	1		72	0	0
186	M	28	2	2	101.971	1		72	0	0
187	M	47	2	13	84.1192	1		12	0	0
188	M	70	1	1.6	43.0095	1		108	0	0
189	M	51	1	1.7	39.9298	1		108	0	0
190	M	63	1	4.5	39.1811	1		108	2	1
191	F	24	2	2	36.3793	1		60	0	0
192	M	17	1	2.6	88.3701	0		24	0	0
193	M	33	1	2	45.3117	1		48	1	0
194	M	35	1	2.4	41.993	1		84	0	0
195	M	18	2	1.5	72.831	1		60	0	0
196	M	34	1	2	65.0885	0		48	0	0
197	M	57	1	2.7	43.7918	1		84	2	1
198	M	30	2	1.8	100.549	1		72	0	0
199	M	42	1	1.8	74.1373	1		60	0	0
200	M	69	1	2	40.2517	1		60	0	0
201	M	57	1	1.2	55.3779	1		48	0	0
202	M	22	2	4.9	55.9975	1		84	2	1
203	M	35	2	3.9	41.993	1		72	0	0
204	M	52	1	1.7	27.1367	1	IIIC	60	1	1
205	M	46	2	3.2	29.6793	1	IIIC	84	1	1
206	M	45	2	8.82	20.0395	1	IIIC	96	1	1
207	M	19	1	1.5	41.8741	1	IIIC	108	1	0
208	M	38	2	7	25.1843	1	IIIC	24	1	1
209	M	34	1	3.5	21.4978	1	IIIC	36	1	1
210	F	36	2	6.8	29.6276	0	IIIC	36	0	0
211	M	55	1	2	18.5494	0	IIIC	60	1	1
212	M	52	2	2	28.2552	1	IIIC	84	1	1
213	F	43	1	3.6	21.9408	1	IIIC	108	2	1
214	M	24	1	1	23.0623	0	IIIC	24	0	1
215	M	57	2	5.1	22.0377	1	IIIC	108	0	0
216	M	63	2	2.8	34.495	0	IIIC	48	1	1
217	M	42	1	1.5	30.5251	1	IIIC	36	1	1
218	F	32	1	2.4	28.8053	1	IIIC	24	0	0
219	M	63	1	3.7	22.9661	1	IIIC	96	0	0
220	M	55	2	1.4	34.3988	0	IIIC	48	0	0
221	M	42	1	2	18.2708	1	IIIC	48	0	0
222	M	41	2	5	28.0091	1	IIIC	24	0	1
223	M	42	2	9.2	25.511	1	IIIC	60	1	1
224	M	53	1	1.2	34.6413	1	IIIC	84	0	0
225	F	33	1	2.5	20.482	0	IIIC	72	1	1
226	M	29	2	1.5	39.0335	1	IIIC	84	0	0
227	M	35	1	1.4	37.1606	0	IIIC	36	0	0
228	M	54	1	3.4	20.1988	1	IIIC	72	1	1
229	M	52	2	1.3	26.5242	1	IIIC	72	0	0
230	M	66	1	2.7	30.0995	1	IIIC	72	0	0
231	M	37	1	2	21.6477	0	IIIC	48	1	1
232	F	30	1	1.5	26.2959	1	IIIC	84	0	0
233	F	36	1	1.2	13.1948	1	IIIC	48	1	1
234	M	31	2	5.3	17.6123	1	IIIC	24	1	1
235	M	55	1	3.5	32.2899	1	IIIC	48	0	0
236	M	26	1	2	35.633	1	IIIC	72	0	0
237	M	31	2	1.5	31.6718	1	IIIC	60	1	0
238	M	52	2	3.3	28.4544	1	IIIC	36	1	1
239	M	46	1	4	17.4589	1	IIIC	72	0	0
240	M	37	1	2.5	31.6163	1	IIIC	36	0	0
241	F	35	1	1.6	25.5673	1	IIIC	60	0	0
243	M	42	1	1.5	21.8214	1	IIIC	72	0	0
244	M	35	1	2	24.833	1	IIIC	60	0	0
245	M	26	1	5.57	14.1564	1	IIIC	24	0	1
246	M	41	2	1.1	33.2993	1	IIIC	36	0	0
247	M	51	0	1.9	57.7619	0	IIIA	48	0	0
248	M	59	0	1.2	82.017	1	IIB	72	0	0
249	M	19	0	2.5	108.626	0	IIIB	36	0	0
250	M	51	0	2.1	63.1761	0	IIC	96	0	0
251	M	52	0	2.5	57.3575	0	IIIB	72	0	0
252	M	29	0	1.2	81.2262	0	IIA	48	1	1
253	M	45	0	1	80.6438	1	IIIA	72	1	1
254	F	49	0	2.5	75.3217	0	IIA	12	0	0
255	F	29	0	1.1	86.6832	0	IIB	72	0	0
256	M	45	0	3.5	102.786	0	IA	24	0	0
257	M	20	0	1.8	107.866	0	IC	48	0	0
258	M	42	0	1.6	92.4202	0	IIIA	48	0	0
259	F	41	0	3	62.5117	0	IIIA	72	0	0
260	F	40	0	1.8	108.726	0	IIA	96	0	0
261	F	33	0	1.4	84.2815	0	IIA	60	0	0
262	F	32	0	1	97.8647	0	IIC	72	0	0
263	M	46	0	2.4	55.0389	0	IIIA	36	1	1
264	F	54	0	3	72.7221	0	IIB	84	0	0
265	M	32	0	1.8	99.1458	0	IIB	12	0	0
266	M	51	0	3	69.5953	0	IIIA	60	0	0
267	F	26	0	2.2	51.8917	0	IIIC	12	1	1
268	F	27	0	1.9	119.122	0	IIB	108	0	0
269	M	22	0	1.3	70.813	0	IIA	96	0	0
270	M	55	0	1.9	51.6669	0	IIIA	48	0	0
271	M	20	0	1.3	141.269	0	IIA	36	1	0
272	M	27	0	1.8	116.64	0	IIA	72	0	0
273	M	32	0	3	88.3549	0	IIA	36	0	0
274	M	64	0	1.4	57.6624	1	IIIA	24	0	0
275	M	43	0	1.7	61.1008	1	IIIA	60	0	0
276	M	17	0	1.7	144.278	0	IIA	108	0	0
277	F	36	0	1.6	82.5239	0	IIA	36	0	0
278	M	35	0	1.4	86.5124	1	IIIA	96	1	0
279	M	29	0	1.5	101.257	0	IIIA	36	0	0
280	M	49	0	1.3	64.0699	0	IIB	48	0	0
281	M	43	0	1.1	104.241	0	IIIA	36	0	0
282	F	56	0	1.5	63.1312	0	IIIA	72	0	0
283	M	34	0	1.7	78.4228	0	IIA	60	0	1
284	M	28	0	1.4	101.971	0	IIIB	132	4	0
285	M	62	0	1.9	107.757	0	IIA	48	0	0
286	M	52	0	2.4	86.1508	0	IIIC	60	0	0
287	M	18	0	1.2	124.253	0	IIB	48	1	0
288	F	32	0	1.9	74.7243	0	IIIA	84	0	0
289	M	48	0	3.4	64.5215	0	IIIB	24	1	1
290	M	26	1	1.6	75.3046	0	IA	84	0	0
291	M	46	1	2.4	102.067	0	IIA	48	0	0
292	M	38	1	2.5	63.285	0	IIA	108	0	0
293	M	22	1	2.7	133.956	0	IC	120	0	0
294	M	34	1	3.5	111.044	0	IIIB	60	0	0
295	M	37	1	2.2	76.7875	0	IIB	36	0	0
296	M	25	1	2.1	75.8354	0	IA	84	0	0
297	F	32	1	1.2	97.8647	0	IIA	60	0	0
298	M	18	1	1.7	97.4857	0	IIIA	48	0	0
299	M	51	1	2	53.1393	0	IIIA	24	0	0
300	M	53	1	1.7	76.2368	0	IIA	24	0	0
301	M	25	1	2.6	104.143	0	IIB	84	0	0
302	M	22	1	1.4	85.3202	0	IIA	48	0	0
303	M	34	1	2.4	59.8795	0	IIA	36	0	0
304	F	44	1	2.4	89.9533	0	IIIA	96	0	0
305	M	15	1	1.6	140.707	0	IA	84	1	0
306	F	39	1	2.5	71.1388	0	IIIB	48	0	0
307	M	45	1	2.2	80.6438	0	IIA	60	0	0
308	F	47	1	1	48.9715	1	IIB	48	0	0
309	F	38	1	2	93.8257	0	IIA	96	0	0
310	M	15	1	1.5	140.707	0	IIA	84	0	0
311	M	18	1	2.1	143.268	0	IIB	84	0	0
312	F	48	1	2.2	75.8527	0	IIIB	96	0	0
313	F	39	1	1.9	109.492	0	IIB	96	0	0
314	F	36	1	1.8	64.7463	0	IIA	24	0	0
315	M	19	1	1.4	108.626	0	IIB	96	0	0
316	F	38	1	2.6	71.6403	0	IIA	48	0	0
317	M	34	1	3.3	97.7626	0	IIIB	36	0	0
318	F	45	1	2.2	54.7107	0	IIIB	60	0	0
319	F	55	1	1.9	56.6567	1	IIIC	48	0	0
320	M	44	1	1.9	73.103	0	IC	48	0	0
321	M	46	1	2.1	102.067	0	IIA	36	0	0
322	F	45	1	1.8	89.3236	0	IIB	36	0	0
323	M	44	1	1.2	55.8176	0	IIB	84	0	0
324	M	43	1	1.4	73.6183	0	IC	96	0	0
325	M	35	1	2.3	70.6911	0	IC	72	0	0
326	M	25	1	1.5	83.5409	0	IIIA	108	0	0
327	F	26	1	1.3	102.078	0	IIIA	84	1	0
328	M	52	1	1.9	52.7673	0	IIIA	72	1	0
329	M	46	1	2.8	55.0389	1	IIIB	48	0	0
330	M	32	1	3.5	79.5324	1	IIA	60	0	0
331	M	60	1	2.5	49.8837	1	IIIB	60	0	0
332	F	42	1	1.1	46.3752	0	IIA	36	0	0
